# Supplementary material for: Breast Cancer and Atrial Fibrillation
Source: J Clin Med. 2022 Mar 4;11(5):1417. doi: 10.3390/jcm11051417 (PMC8911432; doi:10.3390/jcm11051417)
Supplement: Supplementary file 1 [file jcm-11-01417-s001.zip]

Archive with 1 entries (1 files):
- jcm-1560928-supplementary.pdf
